# Supplementary material for: Information theory inspired optimization algorithm for efficient service orchestration in distributed systems
Source: PLoS One. 2021 Jan 4;16(1):e0242285. doi: 10.1371/journal.pone.0242285 (PMC7781673; doi:10.1371/journal.pone.0242285)
Supplement: S1 File — (XLSX) [file pone.0242285.s001.xlsx]

## Sheet: Simulation Trial n=20
20-node
Trial N=60	Initial Random Tour Cost		Best Tour Cost Found		Total Execution Time
0	QA	SA	QA	SA	QA	SA
1	1195.63	1108.39	336.621	339.439	30.1295	39.6077
2	986.935	1177.73	338.562	344.758	30.264	32.3809
3	900.046	1054.16	334.857	345.967	34.9128	38.7633
4	916.546	1057.93	335.301	341.855	27.2348	38.4764
5	966.155	1253.49	336.621	332.114	29.9162	32.1631
6	1194.23	1064.39	335.891	338.044	31.125	33.1916
7	1036.19	1029.25	338.562	340.135	31.8194	32.0606
8	963.241	999.989	339.364	339.439	54.498	65.4112
9	1145.76	1050.78	332.114	340.06	25.7935	50.1708
10	1085.09	1073.38	337.222	337.317	27.9175	35.5129
11	1147.42	1012.07	343.029	334.857	25.9418	31.4302
12	965.846	958.246	334.857	335.301	24.2977	28.39
13	1128.49	1283.78	335.902	339.232	29.5407	37.4386
14	1131.82	928.659	337.014	335.902	47.4587	40.2829
15	1229.66	1153.4	335.902	346.415	40.8618	40.4423
16	884.136	1138.13	332.715	338.562	34.4885	49.9609
17	1235.92	1052.38	335.902	336.621	28.8211	37.7635
18	783.69	929.193	335.891	338.562	31.2388	42.0188
19	1130.32	1174.18	337.014	342.439	30.0001	34.7658
20	989.387	951.256	343.513	339.364	35.3605	40.5408
21	904.238	1063.3	335.902	338.742	29.6511	38.739
22	869.724	1029.6	335.301	338.562	28.3835	32.8686
23	1116.18	953.082	334.857	338.562	31.8776	36.2553
24	1110.2	931.605	337.317	345.686	43.9479	40.1407
25	1064.18	1139.26	334.857	338.12	41.2033	45.7097
26	887.125	940.97	335.301	345.686	25.2522	45.124
27	1040.45	1308.43	336.493	336.621	23.9063	28.4888
28	1263.04	1297.03	337.222	339.232	26.1299	31.0484
29	1115.02	1055.58	337.014	335.902	29.9511	58.9338
30	998.932	981.369	335.902	348.045	35.3306	44.3207
31	1127.71	1066.31	336.413	339.343	28.5606	43.969
32	945.34	1133.28	335.301	338.562	25.0819	34.2416
33	1079.6	913.412	338.044	334.857	23.8438	28.6077
34	913.376	1151.46	332.114	334.933	24.001	28.4874
35	1210.25	1120.71	338.311	338.562	24.2205	28.3244
36	1147.72	1130.78	338.044	343.649	23.4339	27.3483
37	971.39	1076.69	336.621	332.715	23.0483	27.258
38	998.21	887.14	332.114	339.439	23.3001	27.9802
39	1162.28	924.185	337.918	335.301	23.5599	28.0173
40	1054.01	869.578	345.095	348.045	24.4069	28.058
41	1062.96	1092.61	337.317	334.857	23.5841	30.9849
42	1316.55	1132.92	335.902	332.715	24.4991	27.7148
43	944.563	1096.9	334.857	338.562	27.4239	29.6897
44	1090.84	973.995	336.621	345.88	23.2234	30.1562
45	985.988	915.831	338.044	343.428	23.687	27.5135
46	1193.34	1001.97	332.715	337.222	23.1506	27.6504
47	1085.05	1056.21	336.413	339.439	22.8981	27.698
48	1170.59	1204.9	332.715	335.301	22.8118	27.1471
49	888.372	1119.31	332.715	353.222	23.5346	27.1796
50	957.744	896.178	339.439	337.918	22.9748	27.4758
51	1105.01	1023.62	338.044	338.71	22.8692	27.2798
52	868.73	1001.96	336.493	341.485	23.0971	27.1193
53	1147.11	1261.36	336.621	338.562	23.2018	27.8441
54	1007.5	1076.42	336.413	339.232	22.917	27.7155
55	888.325	1028.53	334.857	337.014	23.0889	27.6521
56	1015.39	1037.98	338.562	335.301	24.1961	27.4062
57	1118.08	1218.69	334.857	343.501	23.5086	27.9922
58	1196.87	1056.94	334.857	343.428	23.8453	27.6875
59	1172.52	765.331	339.364	340.06	23.1971	27.9977
60	1225.4	1041.15	339.364	345.963	32.5068	27.3577

## Sheet: ttest n=20
t-Test: Two-Sample Assuming Unequal Variances				t-Test: Two-Sample Assuming Unequal Variances
Cost Variable				Execution Time Variable
	QA	SA			QA	SA
Mean	336.553	339.646		Mean	28.1821	34.0659
Variance	6.35308	18.1162		Variance	43.5438	69.0668
Observations	60	60		Observations	60	60
Hypothesized Mean Difference	0			Hypothesized Mean Difference	0
df	96			df	112
t Stat	-4.84313			t Stat	-4.29482
P(T<=t) one-tail	2.44675e-06			P(T<=t) one-tail	1.86893e-05
t Critical one-tail	1.66088			t Critical one-tail	1.65857
P(T<=t) two-tail	4.89351e-06			P(T<=t) two-tail	3.73787e-05
t Critical two-tail	1.98498			t Critical two-tail	1.98137

## Sheet: Simulation Trial n=30
30-node
Trial N=60	Initial Random Tour Cost		Best Tour Cost Found		Total Execution Time
0	QA	SA	QA	SA	QA	SA
1	2114.86	2138.96	424.587	464.701	42.9871	59.0713
2	1941.58	2007.05	475.68	472.591	39.4657	52.1203
3	1950.14	1989.06	488.99	504.454	38.6083	47.892
4	1902.47	1796.93	424.379	506.801	48.1354	61.4914
5	1580.55	2121.68	510.318	472.98	44.9205	44.2867
6	2040.5	1887.04	474.689	433.933	43.3382	48.5093
7	1933.19	2005.28	426.011	478.033	43.3107	54.8388
8	1791.06	2174.06	429.969	462.536	40.2712	50.4351
9	1697.69	1712.43	443.436	548.034	41.8704	48.4661
10	2159.28	2101.51	439.963	526.163	43.913	51.6482
11	2037.03	1964.47	436.517	507.74	37.688	48.1149
12	2057.9	1892.02	467.024	562.705	52.465	51.1041
13	1930.75	1831.16	460.014	426.528	52.3405	79.7552
14	1596.34	1709.16	484.019	571.764	41.9143	57.8151
15	1989.99	1932.75	453.689	428.102	52.0607	63.1094
16	1532.82	2294.08	432.82	443.083	45.4424	61.38
17	1933.61	2092	453.529	595.347	40.3553	50.0511
18	1928.55	1860.35	495.965	580.368	43.9084	46.7043
19	1892.95	2098.65	491.094	468.451	45.2053	53.5514
20	1727.39	1746.21	428.873	587.028	39.5697	50.745
21	1840.46	2052.64	486.854	510.279	55.4416	51.3244
22	1734.51	1843.72	491.016	427.122	40.8761	57.7773
23	1804.73	1840.42	447.295	486.011	57.1945	55.1077
24	1900.97	1597.14	460.151	662.169	47.5116	69.8538
25	1902.16	1982.43	433.062	477.98	52.9507	52.5828
26	1861.38	1732.22	478.128	481.886	63.1807	61.507
27	1632.13	1705.53	551.657	534.398	45.7193	59.9017
28	1724.8	2004.35	464.048	533.121	45.6804	57.0611
29	1711.28	1851.49	426.677	565.016	43.5517	53.7348
30	1798.24	2147.55	467.84	491.541	39.8964	48.8812
31	1505.54	2286.24	427.122	592.196	48.99	48.1386
32	1868.89	1772.23	427.436	488.766	47.6894	50.6868
33	1986.2	1831.91	423.869	530.862	54.6068	70.0301
34	1893.77	2191.41	476.625	482.21	56.7709	69.9386
35	2254.03	2057.79	450.622	470.824	50.3957	56.2931
36	1641.97	1951.75	456.923	470.824	57.5206	67.2679
37	2190.64	1892.12	427.198	479.692	45.5897	54.0853
38	2059.18	1991.9	446.623	443.411	43.3341	68.1481
39	1816.73	1938.16	423.268	457.65	43.0175	48.3187
40	2009.36	2057.94	442.904	449.981	42.6386	48.0714
41	1619.21	1977.3	430.57	625.975	63.2047	72.4024
42	1803.07	2008.97	436.329	434.21	38.8175	49.0114
43	1905.33	2139.75	431.616	422.824	90.1702	57.4507
44	1396.06	1510.8	427.122	446.938	46.575	56.7508
45	1961.97	2085.66	461.224	423.869	40.8895	47.0391
46	2016.91	1945.02	431.616	482.392	37.0094	41.2652
47	1615.75	1679.77	438.524	540.931	34.9423	41.9965
48	1919.85	1791.45	442.706	468.629	39.6235	43.5544
49	1864.49	1841.08	427.122	478.852	47.3098	52.8924
50	2033.03	2044.27	427.198	427.122	41.8776	45.48
51	1717.8	1690.97	474.774	629.185	35.0943	42.9087
52	1943.53	1778.98	553.283	599.183	34.2591	41.3755
53	2011.61	1652.08	460.837	489.159	36.8262	41.3364
54	1893.32	1873.39	483.455	491.108	34.6905	41.683
55	1761.66	1971.26	448.764	426.011	36.3598	41.3864
56	1948.65	2020.72	428.026	542.4	48.9738	43.9573
57	1867.95	1850.59	455.827	505.168	34.3353	67.9172
58	1858.7	1717.24	461.124	485.823	39.2063	44.2034
59	2046.86	1778.21	461.505	554.415	43.4499	42.526
60	2054.48	2022.16	522.561	457.557	34.1746	44.7599

## Sheet: ttest n=30
t-Test: Two-Sample Assuming Unequal Variances
Time Variable
	QA	SA			t-Test: Two-Sample Assuming Unequal Variances
Mean	45.3019	53.1616			Cost Variable
Variance	83.6019	82.7521				QA	SA
Observations	60	60			Mean	455.918	500.151
Hypothesized Mean Difference	0				Variance	917.191	3396.49
df	118				Observations	60	60
t Stat	-4.72024				Hypothesized Mean Difference	0
P(T<=t) one-tail	3.26826e-06				df	89
t Critical one-tail	1.65787				t Stat	-5.21669
P(T<=t) two-tail	6.53652e-06				P(T<=t) one-tail	5.88396e-07
t Critical two-tail	1.98027				t Critical one-tail	1.66216
					P(T<=t) two-tail	1.17679e-06
					t Critical two-tail	1.98698

## Sheet: Simulation Trial n=50
50-node
Trial N=60	Initial Random Tour Cost		Best Tour Cost Found		Total Execution Time
0	QA	SA	QA	SA	QA	SA
1	4584.99	4350.53	783.614	1013.45	91.9415	127.121
2	4931.04	3829.73	1002.27	856.714	79.4935	93.1328
3	4459.55	4285.49	892.468	878.335	67.9077	73.4395
4	5189.51	4873.12	825.119	986.815	65.5715	74.8067
5	5303.27	5389.22	846.448	1085.78	65.9232	72.4845
6	4792.63	4595.02	1036.16	855.196	71.4054	70.3047
7	4951.59	4711.46	735.823	1110.37	61.432	78.801
8	5127.65	4851.87	1028.71	974.536	67.1603	80.7511
9	4213.12	4227.13	1006.16	693.016	61.8017	75.0614
10	4388.81	5361.42	887.035	813.131	68.3659	73.5915
11	4862.97	4203.51	877.818	1104.47	73.6283	81.1984
12	4265.85	5334.3	986.252	742.171	70.9316	78.2357
13	4830.79	4901.32	826.671	827.602	68.9337	76.0991
14	4619.68	4464.91	749.474	871.36	56.4622	71.1095
15	4672.95	5012.77	930.193	930.647	57.4593	66.9843
16	4301.69	4563.37	1048.81	1059.51	56.4027	66.0322
17	4240.29	4453.55	960.938	679.49	57.0543	66.341
18	4546.9	4368.05	837.138	1269.71	57.5792	66.264
19	4736.78	4563.71	803.569	1149.69	57.3947	75.102
20	4927.37	4985.63	802.071	949.201	58.5634	66.5018
21	4745.96	4268.21	971.216	1035.84	84.9789	77.2781
22	4704.06	4530.93	871.005	946.416	83.75	107.236
23	5181.53	4709.97	869.686	1049.76	88.0024	110.965
24	4718.09	4570.22	1003.03	917.556	74.7739	102.336
25	4226.1	5336.28	863.435	897.94	74.8804	88.0454
26	4706.98	4680.6	919.263	999.013	84.2806	87.6437
27	4782.24	4696.84	805.577	988.049	77.9414	94.3659
28	5287.42	4883.63	746.896	797.721	76.3188	84.3478
29	4916.76	5036.49	934.481	1063.61	121.233	94.1907
30	5467.18	4862.39	881.082	898.963	99.5865	145.672
31	4306.53	4833.37	902.171	982.659	113.767	90.4546
32	4183.03	4974.43	838.709	909.242	72.864	140.711
33	4392.94	5062.46	1037.32	912.246	93.2554	96.0741
34	4047.53	4624.52	855.281	997.412	80.5475	101.865
35	4529.58	4333.23	877.478	948.149	70.2493	85.4985
36	4255.8	5016.59	844.002	851.668	58.3959	69.6643
37	4591.12	4742.02	801.097	1122.04	57.4896	68.77
38	4446.71	4328.66	908.299	972.826	56.3947	65.6056
39	4463.65	4803.55	750.818	831.071	55.8973	65.1256
40	4420.66	4951.24	909.128	866.473	57.1485	65.2131
41	4760.12	4634.48	1011.83	987.252	57.3211	66.0356
42	4644.22	4979.03	964.236	1157.93	71.2905	66.2799
43	4919.68	4208.1	700.071	1085.31	57.7907	66.2511
44	5651.24	4145.45	955.412	1052.02	56.5386	66.948
45	4868.7	4959.72	813.489	872.69	56.6408	66.363
46	4548.27	4667.81	857.964	698.449	56.4602	67.1404
47	4526.75	4364.08	944.214	1083.92	56.0861	67.1105
48	4477.88	5024.49	972.201	999.856	57.6307	66.3521
49	4317.13	5044	933.639	948.603	58.236	65.5458
50	4575.87	4903.16	1087.92	839.863	57.9614	66.182
51	4563.05	4424.91	934.237	1019.9	56.7273	65.88
52	4820.85	4875.87	970.472	1112.21	55.7139	66.1838
53	4615.05	5386.73	1034.39	939.401	55.7732	65.8461
54	5105.56	4715.99	873.72	836.814	55.5556	65.2542
55	4633.27	4585.64	825.409	996.827	57.0658	66.7293
56	4487.58	4467.31	1123.63	1071.81	70.0634	66.4195
57	5282.96	4620.83	779.092	865.163	56.5594	69.5257
58	4045.59	4825.08	944.218	747.97	56.9329	67.027
59	4633.98	5006.41	918.038	1358.45	57.7021	66.7727
60	4957.69	4740.44	1006.17	1104.4	56.5597	66.256

## Sheet: t-test node=50
t-Test: Two-Sample Assuming Unequal Variances				t-Test: Two-Sample Assuming Unequal Variances
Cost Variable				Execution Time Variable
	QA	SA			QA	SA
Mean	901.785	960.312		Mean	67.6963	78.4088
Variance	8917.03	18189.2		Variance	215.813	334.607
Observations	60	60		Observations	60	60
Hypothesized Mean Difference	0			Hypothesized Mean Difference	0
df	106			df	113
t Stat	-2.75358			t Stat	-3.53688
P(T<=t) one-tail	0.0034688			P(T<=t) one-tail	0.000294193
t Critical one-tail	1.65936			t Critical one-tail	1.65845
P(T<=t) two-tail	0.0069376			P(T<=t) two-tail	0.000588387
t Critical two-tail	1.9826			t Critical two-tail	1.98118

## Sheet: t-test matrix
	20-node	30-node	50-node
Cost t-test for N=60	QA-SA.	QA-SA.	QA-SA.
p-value	4.89351e-06	1.17679e-06	0.0069376
	20-node	30-node	50-node
Time t-test for N=60	QA-SA.	QA-SA.	QA-SA.
p-value	3.73787e-05	6.53652e-06	0.000588387
